# Supplementary material for: Induction of Triticale (×Triticosecale Wittmack) In Vitro Androgenesis in Anther Cultures of F1 Hybrid Combinations, Varieties and Homogeneity Testing of Offspring Generation
Source: Life (Basel). 2023 Sep 27;13(10):1970. doi: 10.3390/life13101970 (PMC10608130; doi:10.3390/life13101970)
Supplement: Supplementary file 1 [file life-13-01970-s001.zip]

Archive with 1 entries (1 files):
- life-2594634-supplementary.pdf
